# Supplementary material for: Measures of predator diet alone may underestimate the collective impact on prey: Common buzzard Buteo buteo consumption of economically important red grouse Lagopus lagopus scotica
Source: PLoS One. 2019 Aug 20;14(8):e0221404. doi: 10.1371/journal.pone.0221404 (PMC6701786; doi:10.1371/journal.pone.0221404)
Supplement: S1 Table — (XLSX) [file pone.0221404.s001.xlsx]

## Sheet: Sheet1
S1 Table. Results from captive buzzard feeding trial
Trial number	Buzzard number	Number of voles eaten	Number of red grouse eaten	Number of pheasants eaten	Proportion of total trial biomass consisting of gamebird (grouse or pheasant)	Days until pellet production	Number of gamebirds detected in pellet	Number of voles detected in pellet
1	1	2	1		0.486	1		1
2	1	4	1		0.451	2		1
3	1	2	1		0.534	1		1
4	1	2	1		0.561	1	1	1
5	1		1		1	1
6	1	1	1		0.927	1	1	1
7	1	3	1		0.907	3	1	1
8	1	1		1	0.885	1		1
9	1	1		1	0.63	2	1	1
10	1	4		1	0.566	2	1	1
11	1	2		1	0.881	2		1
12	1	2			0	1		1
13	1	2	1		0.543	1	1	2
14	2	1			0	1		1
15	2		1		1	1	1	1
16	2	4	1		0.444	3		1
17	2	2			0	1		1
18	2	2	1		0.56	2	1	1
19	2	1	1		0.842	2
20	3	2	1		0.018	1	1	1
21	3	3			0	1		1
22	3	4	1		0.482	2	1	1
23	3	2	1		0.318	1		1
24	3	2	1		0.621	1	1	1
25	3	2			0	1		1
26	4	4			0	2		3
27	4	2			0	1		1
28	4	2	1		0.711	2	1	1
29	4	1	1		0.893	1		1
30	4			1	1	1
